# Supplementary material for: Reliability testing of a modified MISTELS score using a low-cost trainer box
Source: BMC Med Educ. 2019 May 6;19:132. doi: 10.1186/s12909-019-1572-4 (PMC6503379; doi:10.1186/s12909-019-1572-4)
Supplement: Supplementary file 1 — Results of the study containing the raw data used in the study. (XLSX 11 kb) [file 12909_2019_1572_MOESM1_ESM.xlsx]

## Sheet: Results_MISTELS
ID	Grade	Main	Jeux_vidéos	coelio	Actes_opérateur	Cholécystectomie	Appendicectomie	Ulcère	Suture	Actes_assistant	Organisation	Qualité_apprentissage	Encadrement	Satisfaction	Désir_autres_méthodes	Simulation	Accés_simulateur	Evaluation	peg_juge1	cut_juge1	suture_juge1	score_juge1	peg_juge2	cut_juge2	suture_juge2	score_juge2	peg_test	cut_test	suture_test	Test	peg_retest	cut_retest	suture_retest	Retest
1	4ème année	Droite	Non	Oui	Entre 50 et 100	Oui	Oui	Oui	Oui	Entre 20 et 50	Aléatoire	Incomplet	Non	Peu satisfait	Oui	Non	Oui	Non	0	0	0	0	0	0	0	0	0	17.42	0	17.42	17.44	36.37	0	53.81
2	Equivalence	Droite	Oui	Oui	Entre 50 et 100	Non	Oui	Non	Oui	>100	Aléatoire	Incomplet	Non	Peu satisfait	Oui	Oui	Oui	Non	12.65	0.71	0	13.36	13.08	0	0	13.08	21.09	9.23	0	30.32	13.5	10.71	0	24.21
3	3ème année	Droite	Non	Oui	<20	Non	Oui	Non	Non	Entre 20 et 50	Aléatoire	Incomplet	Non	Non satisfait	Oui	Non	Oui	Non	0	0	0	0	0	0	0	0	0	0	0	0	0	0	0	0
4	4ème année	Droite	Oui	Oui	Entre 50 et 100	Oui	Oui	Oui	Oui	Entre 50 et 100	Aléatoire	Incomplet	Non	satisfait	Oui	Oui	Oui	Oui	54	8.2	64.8	127	51.9	5	66.92	123.82	54	41.8	60.96	156.76	60.33	35	62.3	157.63
5	Equivalence	Droite	Oui	Non	999	999	999	999	999	Entre 20 et 50	Aléatoire	Incomplet	Non	Peu satisfait	Oui	Non	Oui	Oui	0	0	0	0	0	0	0	0	0	0	0	0	0	0	0	0
6	3ème année	Droite	Oui	Oui	Entre 20 et 50	Oui	Oui	Oui	Oui	>100	Aléatoire	Incomplet	Oui	Peu satisfait	Oui	Oui	Oui	Oui	21.94	0	0	21.94	21.94	0	0	21.94	21.09	17.58	48.08	86.75	4.22	29.88	6.15	40.25
7	3ème année	Droite	Oui	Non	999	999	999	999	999	Entre 20 et 50	Aléatoire	Incomplet	Non	Non satisfait	Oui	Non	Oui	Non	0	0	0	0	0	0	0	0	0	0	0	0	0	36.23	0	36.23
8	2ème année	Droite	Non	Non	999	999	999	999	999	<20	Aléatoire	Incomplet	Non	Non satisfait	Oui	Non	Oui	Oui	0	0	0	0	0	0	0	0	0	0	0	0	0	0	0	0
9	4ème année	Droite	Oui	Oui	Entre 50 et 100	Oui	Oui	Oui	Oui	>100	Aléatoire	Incomplet	Oui	satisfait	Oui	Oui	Oui	Oui	55.27	33.21	71.35	159.83	55.7	33.21	71.54	160.45	63.29	40	62.69	165.98	54.85	39.64	51.15	145.64
10	5ème Année	Droite	Oui	Oui	Entre 50 et 100	Oui	Oui	Oui	Oui	>100	Aléatoire	Incomplet	Oui	satisfait	Oui	Non	Oui	Oui	62.87	33.57	58.08	154.52	62.87	33.57	58.08	154.52	57.38	55.22	76.92	189.52	60.34	53.93	55.77	170.04
11	1ère année	Droite	Non	Non	999	999	999	999	999	<20	Aléatoire	Incomplet	Non	Peu satisfait	Oui	Non	Oui	Non	0	0	0	0	0	0	0	0	7.17	0	0	7.17	27.85	0	1.15	29
12	4ème année	Droite	Oui	Oui	Entre 50 et 100	Oui	Oui	Oui	Oui	>100	Aléatoire	Incomplet	Non	satisfait	Oui	Non	Oui	Non	64.28	42.16	61.54	167.98	64.7	42.72	61.73	169.15	56.12	51.65	81.35	189.12	65.4	57.94	81.35	204.69
13	1ère année	Droite	Oui	Non	999	999	999	999	999	Entre 20 et 50	Aléatoire	Incomplet	Non	satisfait	Oui	Non	Oui	Oui	0	0	0	0	0	0	0	0	0	0	0	0	0	0	0	0
14	4ème année	Droite	Oui	Oui	Entre 50 et 100	Oui	Oui	Oui	Oui	>100	Aléatoire	Incomplet	Oui	satisfait	Oui	Non	Oui	Oui	57.8	43.21	45.19	146.2	57.81	43.21	44.81	145.83	59.49	23.57	36.54	119.6	60.76	40.36	59.04	160.16
15	5ème Année	Droite	Oui	Oui	>100	Oui	Oui	Oui	Oui	>100	Aléatoire	Incomplet	Non	satisfait	Oui	Oui	Oui	Oui	75.53	38.21	60	173.74	75.53	38.21	59.81	173.55	66.24	40.16	52.31	158.71	73	49.64	55	177.64
16	5ème Année	Droite	Oui	Oui	>100	Oui	Oui	Oui	Oui	>100	Aléatoire	Incomplet	Non	satisfait	Oui	Oui	Oui	Non	69.2	53.51	57.5	180.21	69.2	53.02	57.5	179.9	60.34	44.5	62.71	167.55	71.31	63.79	69.61	204.71
17	3ème année	Droite	Oui	Oui	Entre 50 et 100	Oui	Oui	Oui	Oui	Entre 50 et 100	Aléatoire	Incomplet	Non	Peu satisfait	Oui	Non	Oui	Oui	51.9	53.21	55.96	161.07	51.9	53.21	55.77	160.88	64.98	66.07	68.65	199.7	61.6	62.94	31.35	155.89
18	3ème année	Droite	Oui	Oui	Entre 50 et 100	Oui	Oui	Oui	Oui	Entre 50 et 100	Aléatoire	Incomplet	Non	Peu satisfait	Oui	Non	Oui	Oui	59.92	31.43	53.46	144.81	59.92	31.43	53.27	144.62	75.95	51.43	51.35	178.73	66.24	58.29	43.08	167.61
19	3ème année	Droite	Non	Oui	Entre 50 et 100	Oui	Oui	Oui	Oui	Entre 50 et 100	Aléatoire	Incomplet	Non	Peu satisfait	Oui	Oui	Oui	Oui	62.45	63.57	44.04	170.06	62.45	63.57	44.04	170.06	63.29	57.14	49.04	169.47	62.45	57.94	63.46	183.85
20	1ère année	Droite	Oui	Non	999	999	999	999	999	Entre 20 et 50	Aléatoire	Incomplet	Oui	Peu satisfait	Oui	Non	Oui	Oui	0	0	0	0	0	0	0	0	0	0	0	0	0	21.23	0	21.23
21	4ème année	Droite	Oui	Oui	Entre 50 et 100	Oui	Oui	Oui	Oui	>100	Aléatoire	Incomplet	Non	satisfait	Oui	Oui	Oui	Non	57.38	61.07	59.42	177.87	57.38	62.41	59.42	179.21	48.52	47.72	84.81	181.05	64.13	52.14	73.85	190.12
22	4ème année	Droite	Oui	Oui	Entre 50 et 100	Oui	Oui	Oui	Oui	>100	Aléatoire	Incomplet	Non	satisfait	Oui	Non	Oui	Non	0	0	0	0	0	0	0	0	12.66	0	0	12.66	16.46	0	0	16.46
23	4ème année	Droite	Oui	Oui	Entre 50 et 100	Oui	Oui	Oui	Oui	Entre 50 et 100	Aléatoire	Incomplet	Non	satisfait	Oui	Non	Oui	Non	0	0	0	0	0	0	0	0	2.53	42.94	0	45.47	12.24	21.67	0	33.91
24	3ème année	Droite	Oui	Oui	>100	Oui	Oui	Oui	Oui	>100	Aléatoire	Incomplet	Non	Peu satisfait	Oui	Non	Oui	Oui	36.71	0	0	36.71	36.71	0	0	36.71	46	2.36	0	48.36	45.57	54.29	5	104.86
25	4ème année	Droite	Oui	Oui	Entre 50 et 100	Oui	Oui	Oui	Oui	>100	Aléatoire	Incomplet	Oui	satisfait	Oui	Oui	Oui	Oui	70.46	60	54.23	184.69	70.46	60	54.42	#NULL!	58.65	58.57	50.77	167.99	68.78	42.14	65.77	176.69
